# Supplementary material for: Modeling antibody dynamics following herpes zoster indicates that higher varicella-zoster virus viremia generates more VZV-specific antibodies
Source: Front Immunol. 2023 Feb 16;14:1104605. doi: 10.3389/fimmu.2023.1104605 (PMC9978810; doi:10.3389/fimmu.2023.1104605)
Supplement: Supplementary file 1 [file DataSheet_1.csv]

ID	AGE	SEX	AV	Time	Y	ab0	cmv	VL
1	21	1	1	0	24111	24111	1	1508
1	21	1	1	34	45652	24111	1	28
1	21	1	1	104	34072	24111	1	1469
1	21	1	1	184	19500	24111	1	0
2	79	1	1	0	894	894	1	17243
2	79	1	1	30	6105	894	1	9458
2	79	1	1	100	2969	894	1	.
4	71	0	1	0	1703	1703	1	1253
4	71	0	1	28	8503	1703	1	25310
4	71	0	1	98	3862	1703	1	1093
4	71	0	1	196	4490	1703	1	4669
5	34	1	0	0	1135	1135	0	73416
5	34	1	0	39	19202	1135	0	69698
5	34	1	0	95	14575	1135	0	7035
5	34	1	0	193	6583	1135	0	27118
6	22	1	1	0	5637	5637	0	27862
6	22	1	1	30	35845	5637	0	34
6	22	1	1	105	26069	5637	0	3236
6	22	1	1	189	23597	5637	0	425
9	71	0	1	0	27038	27038	1	45915
9	71	0	1	32	18837	27038	1	22
9	71	0	1	98	9150	27038	1	71540
9	71	0	1	178	2023	27038	1	0
10	82	1	0	0	10423	10423	1	60389
10	82	1	0	30	32597	10423	1	2526
10	82	1	0	91	13966	10423	1	2950
10	82	1	0	179	6831	10423	1	303
11	26	1	0	0	6341	6341	1	10802
11	26	1	0	38	18271	6341	1	354
11	26	1	0	125	15157	6341	1	341
11	26	1	0	214	7146	6341	1	37
12	56	1	0	0	261	261	0	9269
12	56	1	0	50	6320	261	0	2433
12	56	1	0	87	3919	261	0	5084
12	56	1	0	191	1865	261	0	459
13	68	1	1	0	23184	23184	1	3819
13	68	1	1	34	14405	23184	1	775
13	68	1	1	87	6071	23184	1	53227
13	68	1	1	184	3863	23184	1	72
15	29	0	1	0	3558	3558	0	8169
15	29	0	1	35	1836	3558	0	950
15	29	0	1	102	.	3558	0	3449
15	29	0	1	193	1107	3558	0	303
16	37	0	0	0	1418	1418	.	259
16	37	0	0	193	1527	1418	.	104
17	70	0	1	0	1031	1031	1	565
17	70	0	1	30	3897	1031	1	214
17	70	0	1	105	2949	1031	1	5020
17	70	0	1	184	3015	1031	1	37
18	71	1	1	0	326	326	1	262
18	71	1	1	71	461	326	1	819
18	71	1	1	105	631	326	1	331
18	71	1	1	182	546	326	1	6123
20	85	0	1	0	769	769	1	1327
20	85	0	1	28	1680	769	1	21699
20	85	0	1	90	1463	769	1	76282
20	85	0	1	187	1105	769	1	99
21	27	1	0	0	1201	1201	0	1176
21	27	1	0	33	1772	1201	0	990
21	27	1	0	98	1493	1201	0	3423
21	27	1	0	200	974	1201	0	358
23	47	1	1	0	121	121	1	952
23	47	1	1	49	1997	121	1	1678
23	47	1	1	103	1474	121	1	848
23	47	1	1	184	1175	121	1	1131
24	75	1	1	0	1168	1168	1	1550
24	75	1	1	33	11031	1168	1	14483
24	75	1	1	89	3223	1168	1	9115
24	75	1	1	187	2051	1168	1	0
25	53	0	1	0	310	310	0	16286
25	53	0	1	42	6587	310	0	847
25	53	0	1	91	4613	310	0	17785
25	53	0	1	182	2900	310	0	3014
26	40	1	1	0	21901	21901	0	1162
26	40	1	1	35	6931	21901	0	1359
26	40	1	1	88	3902	21901	0	1463
26	40	1	1	182	3433	21901	0	712
27	62	1	1	0	513	513	1	1961
27	62	1	1	35	5927	513	1	3385
27	62	1	1	94	5412	513	1	3254
27	62	1	1	179	2954	513	1	2315
28	74	1	1	0	8217	8217	1	7356
28	74	1	1	35	6250	8217	1	2021
28	74	1	1	182	4767	8217	1	317
30	56	1	0	0	13498	13498	0	800
30	56	1	0	42	17313	13498	0	4311
30	56	1	0	96	2454	13498	0	1319
30	56	1	0	189	2870	13498	0	1304
31	34	1	1	0	53952	53952	1	837
31	34	1	1	34	10640	53952	1	5110
31	34	1	1	120	6319	53952	1	398
31	34	1	1	189	3459	53952	1	393
32	47	0	1	0	925	925	0	1790
32	47	0	1	28	753	925	0	15760
32	47	0	1	88	717	925	0	879
32	47	0	1	181	897	925	0	110
34	19	0	0	0	1647	1647	1	1522
34	19	0	0	31	9750	1647	1	.
34	19	0	0	112	5372	1647	1	4138
34	19	0	0	191	7554	1647	1	221
36	53	0	0	0	.	.	1	5451
36	53	0	0	43	5441	.	1	13034
36	53	0	0	190	4629	.	1	112
37	29	0	0	0	476	476	1	3869
37	29	0	0	34	5652	476	1	4153
37	29	0	0	91	6732	476	1	3962
37	29	0	0	180	2707	476	1	151685
38	78	0	1	0	2161	2161	1	3339
38	78	0	1	41	6057	2161	1	2718
38	78	0	1	91	5732	2161	1	1766
38	78	0	1	185	7404	2161	1	189
39	56	0	1	0	1955	1955	1	3347
39	56	0	1	30	7346	1955	1	4170
39	56	0	1	89	6373	1955	1	1469
39	56	0	1	180	4099	1955	1	174
41	63	1	1	0	858	858	0	3387
41	63	1	1	27	11184	858	0	1934
41	63	1	1	97	8217	858	0	236
41	63	1	1	183	.	858	0	0
43	75	1	1	0	11703	11703	1	2026
43	75	1	1	28	4212	11703	1	2826
43	75	1	1	94	2034	11703	1	1789
43	75	1	1	186	1184	11703	1	229
44	81	0	1	0	10023	10023	1	10639
44	81	0	1	30	3176	10023	1	24569
44	81	0	1	87	5373	10023	1	198
44	81	0	1	179	4029	10023	1	105
45	64	1	0	0	1838	1838	1	37824
45	64	1	0	29	2084	1838	1	1478
45	64	1	0	106	2050	1838	1	720
45	64	1	0	218	2302	1838	1	733
46	81	0	0	0	3996	3996	1	1816
46	81	0	0	31	3379	3996	1	5826
46	81	0	0	93	3571	3996	1	1366
46	81	0	0	186	5662	3996	1	196
47	70	0	0	0	2515	2515	0	1489
47	70	0	0	29	11492	2515	0	901
47	70	0	0	93	5947	2515	0	1727
47	70	0	0	184	3998	2515	0	185
48	28	1	1	0	470	470	1	25804
48	28	1	1	30	7036	470	1	1762
48	28	1	1	89	11744	470	1	2700
48	28	1	1	191	3706	470	1	612
49	50	0	1	0	353	353	1	3403
49	50	0	1	95	1188	353	1	800
50	80	1	1	0	1193	1193	1	13685
50	80	1	1	31	4651	1193	1	439
50	80	1	1	89	1804	1193	1	2859
50	80	1	1	192	1459	1193	1	1116
51	38	1	1	0	1220	1220	0	2941
51	38	1	1	40	8890	1220	0	726
51	38	1	1	125	5192	1220	0	96
51	38	1	1	189	9682	1220	0	468
52	40	0	0	0	1908	1908	1	17937
52	40	0	0	36	12091	1908	1	669
52	40	0	0	98	3344	1908	1	83
52	40	0	0	182	1720	1908	1	665
53	20	1	0	0	2412	2412	0	10922
53	20	1	0	38	11522	2412	0	1249
53	20	1	0	94	6776	2412	0	340
53	20	1	0	190	3045	2412	0	549
54	68	0	1	0	1358	1358	1	4216
54	68	0	1	34	2847	1358	1	561
54	68	0	1	89	2376	1358	1	235
54	68	0	1	183	2253	1358	1	143
55	70	1	1	0	4215	4215	0	26
56	42	0	0	0	4452	4452	0	2098
56	42	0	0	31	12188	4452	0	560
56	42	0	0	87	25982	4452	0	566
56	42	0	0	185	5795	4452	0	40
57	40	1	0	0	392	392	1	2613
57	40	1	0	44	10317	392	1	1228
57	40	1	0	99	7243	392	1	2864
57	40	1	0	182	1728	392	1	516
58	82	0	1	0	4770	4770	1	857
58	82	0	1	36	6144	4770	1	7102
58	82	0	1	92	2417	4770	1	826
58	82	0	1	187	1920	4770	1	1870
59	65	0	1	0	1464	1464	0	1310
59	65	0	1	42	3234	1464	0	181
59	65	0	1	91	3393	1464	0	0
59	65	0	1	196	3239	1464	0	120
60	39	1	1	0	.	.	0	2659
60	39	1	1	31	3362	.	0	338
60	39	1	1	88	2848	.	0	343
60	39	1	1	179	1836	.	0	175
61	69	0	1	0	2804	2804	1	1187
61	69	0	1	29	2811	2804	1	1757
61	69	0	1	86	2742	2804	1	68
61	69	0	1	182	2015	2804	1	417
62	71	1	1	0	4226	4226	1	1180
62	71	1	1	29	2052	4226	1	1000
62	71	1	1	87	2206	4226	1	1964
62	71	1	1	185	2115	4226	1	119
63	40	0	0	0	174	174	1	745
63	40	0	0	36	1751	174	1	2211
63	40	0	0	122	1219	174	1	911
63	40	0	0	190	1216	174	1	132
64	17	0	1	0	1690	1690	0	431
64	17	0	1	43	2164	1690	0	616
64	17	0	1	83	1742	1690	0	790
64	17	0	1	216	1406	1690	0	72
65	33	1	1	0	187	187	0	1198
65	33	1	1	31	1764	187	0	122
65	33	1	1	103	2378	187	0	220
65	33	1	1	192	2347	187	0	150
67	58	0	0	0	1142	1142	1	2066
67	58	0	0	33	4704	1142	1	893
67	58	0	0	128	2599	1142	1	103
67	58	0	0	198	2844	1142	1	58
68	84	1	1	0	958	958	1	935
68	84	1	1	28	1729	958	1	91
68	84	1	1	87	1218	958	1	910
68	84	1	1	186	1671	958	1	19
69	55	1	1	0	1608	1608	1	743
69	55	1	1	39	7491	1608	1	29
69	55	1	1	186	4837	1608	1	75
70	39	1	1	0	3247	3247	1	113
70	39	1	1	30	7675	3247	1	252
70	39	1	1	103	6486	3247	1	77
70	39	1	1	182	5149	3247	1	0
71	60	1	1	0	26524	26524	1	4263
71	60	1	1	33	29654	26524	1	36
71	60	1	1	93	14525	26524	1	115
71	60	1	1	191	11713	26524	1	128
72	24	0	0	0	1858	1858	0	1513
72	24	0	0	28	13249	1858	0	704
72	24	0	0	91	12140	1858	0	148
72	24	0	0	186	4471	1858	0	46
73	26	0	1	0	1748	1748	0	82
73	26	0	1	32	2270	1748	0	43
73	26	0	1	95	2375	1748	0	135
73	26	0	1	189	3053	1748	0	37
